# Supplementary material for: Naphthoquinones Oxidize H2S to Polysulfides and Thiosulfate, Implications for Therapeutic Applications
Source: Int J Mol Sci. 2022 Oct 31;23(21):13293. doi: 10.3390/ijms232113293 (PMC9657496; doi:10.3390/ijms232113293)
Supplement: Supplementary file 1 [file ijms-23-13293-s001.zip]

Archive with 1 entries (1 files):
- ijms-1880655-supplementary.pdf
